# Supplementary material for: Immunogenicity of a Recombinant Zoster Vaccine (gE/BFA01) in Mice
Source: Viruses. 2025 Dec 30;18(1):53. doi: 10.3390/v18010053 (PMC12846642; doi:10.3390/v18010053)
Supplement: Supplementary file 1 [file viruses-18-00053-s001.zip]

Archive with 1 entries (1 files):
- viruses-4027132-supplementary.pdf
